# Supplementary material for: “What influences how well householders living in previously flooded communities feel they are protected or could recover from future flooding?: Results of a survey”
Source: PLoS One. 2024 Aug 7;19(8):e0306593. doi: 10.1371/journal.pone.0306593 (PMC11305524; doi:10.1371/journal.pone.0306593)
Supplement: S1 Dataset — (XLS) [file pone.0306593.s001.xls]

## Sheet: Recovery and protection dataset
disability	ethnicityrecode	Ethnicity	Household	Agegroup	Gender	Employment	Tenure	Affectedbyfloods	Measurestoreducefloodrisk	PropertyFloodProtectionMeasures	Attendedcommunitylevelfloodawarenessevents	Protectionagainstflooding	Recoveryfromflooding
1	1	1	2	5	99	4	1	4	3	0	1	1	3
1	1	1	2	5	2	4	1	1	5	0	1	1	1
0	1	1	2	3	2	2	1	1	0	0	0	1	1
0	1	1	2	3	2	3	1	1	1	1	0	2	2
0	1	1	2	3	1	2	2	1	0	0	0	2	1
1	2	7	1	3	1	2	2	1	5	1	0	2	2
1	1	1	1	4	1	4	1	1	1	1	0	3	3
0	1	1	4	1	1	6	2	1	1	0	0	3	5
0	1	1	2	6	2	4	1	3	2	1	1	3	3
1	3	3	4	1	1	6	2	4	0	0	0	2	2
0	1	1	4	1	2	2	2	1	1	0	0	3	2
0	1	1	3	1	2	2	2	4	0	0	0	2	3
0	1	1	1	5	1	4	1	4	1	0	0	3	4
0	1	1	3	1	1	6	1	2	3	3	0	3	3
0	1	1	2	3	1	3	2	1	0	0	0	2	4
0	1	1	2	2	2	2	1	4	4	4	0	3	3
1	1	1	4	1	2	3	2	1	2	3	0	3	2
0	1	1	2	2	1	2	1	4	1	0	0	1	1
1	1	1	3	1	2	2	2	4	0	0	0	3	2
0	2	2	4	1	2	5	2	4	0	0	0	1	3
1	1	1	2	5	1	4	2	4	2	1	0	1	1
0	1	1	4	1	1	6	2	4	0	0	0	1	2
0	1	1	2	5	1	4	1	1	1	0	0	2	3
0	1	1	1	6	1	4	1	1	2	4	0	3	2
0	1	1	2	2	1	2	2	4	1	0	0	1	4
1	1	1	2	5	2	4	1	4	2	0	0	3	3
0	1	1	2	5	2	4	2	1	2	0	0	3	5
0	1	1	2	3	2	2	1	2	2	0	0	3	2
0	2	2	2	3	1	2	1	4	1	0	0	3	3
0	1	1	2	3	1	2	1	1	1	0	0	1	2
0	1	1	2	5	1	4	1	1	0	0	0	1	1
0	1	1	2	3	1	1	2	4	0	0	0	2	3
0	1	1	2	4	1	4	1	4	1	0	0	4	4
0	1	1	2	2	1	3	2	2	3	4	0	3	4
0	1	1	2	1	1	2	2	4	0	0	0	1	2
0	1	1	2	3	1	2	2	1	1	1	0	3	3
1	1	1	1	3	2	3	2	4	0	0	0	4	3
1	999	999	1	3	2	99	2	4	0	0	0	4	3
0	1	1	2	3	1	1	2	4	3	2	0	2	1
1	1	1	1	5	1	4	2	2	0	0	0	2	2
0	1	1	1	5	2	4	1	4	0	0	0	5	1
1	1	1	2	5	2	2	1	2	4	5	0	3	2
1	1	1	2	4	2	5	2	4	0	0	1	5	1
0	1	1	1	4	1	3	2	1	1	1	0	2	1
0	1	1	1	5	1	4	1	1	4	4	0	5	4
1	1	1	2	6	2	4	1	3	2	0	0	3	2
0	1	1	1	5	1	4	1	1	5	3	1	2	3
1	1	1	1	3	2	2	1	1	2	0	0	3	3
0	1	1	2	1	1	2	2	4	0	0	0	4	4
1	1	1	2	5	1	4	2	4	4	2	0	1	1
1	1	1	2	5	2	4	2	4	0	0	0	3	3
0	3	9	2	3	1	2	2	4	1	1	0	3	3
0	1	1	1	5	2	4	1	3	0	0	0	1	2
1	1	1	1	3	1	3	2	3	0	0	0	2	9
0	1	1	1	4	2	2	1	1	2	0	0	1	2
0	2	2	2	3	1	3	2	4	0	0	0	9	2
0	1	1	2	4	1	2	1	3	3	4	1	2	2
0	2	2	3	1	2	2	2	4	0	0	0	9	3
0	1	1	2	5	2	4	1	4	1	0	0	5	5
0	1	1	2	5	1	4	1	3	2	0	0	3	3
0	1	1	1	6	1	4	2	1	3	1	0	2	1
0	1	1	2	2	2	6	2	3	2	0	0	3	3
0	1	1	1	5	2	4	2	3	0	0	0	2	2
0	3	3	3	1	2	3	1	4	1	0	0	3	3
0	3	15	4	3	2	6	2	4	0	0	0	4	4
0	1	1	1	4	2	5	1	2	2	0	0	3	2
0	1	1	1	3	2	2	1	4	4	3	0	2	3
0	3	6	2	4	1	3	2	3	1	0	0	3	3
0	1	1	1	1	2	6	2	4	3	2	0	3	4
1	1	1	2	4	1	4	1	1	5	3	0	3	1
0	2	2	2	2	1	5	1	4	2	0	1	1	2
1	1	1	2	6	2	4	1	4	1	0	0	4	3
0	1	1	4	4	2	3	2	1	0	0	0	1	3
999	2	2	1	5	1	4	2	4	0	0	0	5	5
999	3	4	2	2	1	3	1	4	0	0	0	1	3
1	1	1	4	2	2	2	2	4	1	0	0	2	4
0	1	1	2	2	1	3	2	4	0	0	0	1	1
0	1	1	2	2	1	2	1	4	0	0	0	1	4
1	1	1	2	5	2	4	1	4	0	0	0	1	2
0	1	1	2	2	1	2	2	4	0	0	0	1	3
1	1	1	2	4	99	2	2	4	2	4	0	4	3
0	1	1	1	3	1	3	1	4	1	0	0	4	4
0	1	1	1	1	1	2	1	4	1	0	0	2	3
1	1	1	2	3	1	3	2	4	0	0	0	1	1
0	1	1	1	4	2	5	1	4	0	0	0	4	1
1	1	1	3	3	1	5	1	1	0	0	0	1	1
0	1	1	2	2	1	2	1	4	0	0	0	4	4
0	1	1	2	1	2	6	2	4	0	0	0	1	2
0	1	1	2	1	2	2	2	4	0	0	0	2	2
0	1	1	3	6	2	4	1	4	0	0	0	1	1
1	1	1	2	4	1	3	1	1	0	0	0	1	1
0	1	1	2	6	2	2	1	1	2	0	0	2	2
0	3	15	4	3	2	5	2	3	2	0	0	2	2
0	1	1	2	4	1	2	1	1	1	0	0	9	2
999	1	1	1	5	1	4	2	3	1	1	0	5	1
0	3	5	2	1	2	2	2	4	0	0	99	1	3
1	1	1	1	4	1	3	2	1	1	0	1	2	2
0	1	1	1	5	2	4	1	1	0	0	0	1	1
0	1	1	2	5	1	4	1	1	0	0	0	1	1
0	1	1	2	2	2	2	2	4	0	0	0	4	3
0	1	1	2	1	2	2	2	4	0	0	0	3	2
0	1	1	1	1	1	2	2	4	0	0	0	3	1
0	1	1	2	2	2	2	2	4	1	0	0	4	2
0	1	1	3	3	2	2	2	3	4	1	0	1	2
999	1	1	1	5	2	4	1	3	1	0	99	5	3
0	3	5	2	3	2	2	2	2	0	0	0	1	1
0	1	1	2	3	2	2	1	3	1	0	0	5	3
1	1	1	2	4	2	5	2	1	2	0	0	1	1
0	2	2	2	2	1	2	2	4	1	0	0	3	3
0	3	11	2	1	1	6	2	4	0	0	0	3	4
0	1	1	3	2	2	2	2	1	3	0	0	3	4
0	2	2	2	2	1	2	2	4	1	2	0	2	2
0	1	1	1	5	1	4	2	4	1	0	0	3	4
0	1	1	4	1	1	6	2	4	0	0	0	2	3
1	1	1	2	4	2	4	1	1	2	4	0	2	3
1	1	1	2	5	1	4	1	1	4	2	0	3	4
0	1	1	1	4	1	3	1	4	2	0	0	1	1
0	3	14	2	3	1	2	2	4	0	0	0	2	1
0	2	2	1	3	2	5	1	1	3	3	0	2	3
1	1	1	1	5	1	4	1	1	5	5	1	4	3
0	1	1	1	4	2	2	1	4	0	0	0	1	2
0	1	1	2	3	1	2	1	1	3	1	0	3	3
1	1	1	1	6	1	4	1	1	0	0	0	2	3
0	1	1	1	4	2	3	1	1	1	0	0	3	5
0	1	1	1	4	1	4	1	2	1	0	0	1	3
0	1	1	2	3	2	2	1	1	4	2	0	1	3
0	1	1	2	5	1	4	1	1	3	1	0	3	1
0	1	1	3	2	2	2	2	4	0	0	0	3	4
0	1	1	2	1	2	3	2	4	0	0	0	1	2
1	1	1	2	2	1	2	2	4	0	0	0	2	3
1	1	1	2	4	2	4	2	3	0	0	0	4	1
1	1	1	2	5	1	4	1	4	1	0	0	5	2
0	1	1	2	5	2	4	1	4	0	0	0	4	1
0	1	1	2	5	2	4	1	2	3	4	0	3	1
1	2	2	2	3	1	3	2	4	0	0	0	3	3
0	3	14	2	4	2	2	1	4	2	0	0	2	3
0	1	1	2	2	1	3	2	4	1	0	0	3	4
0	1	1	2	2	2	3	2	4	0	0	0	2	1
0	1	1	2	4	2	4	1	1	1	0	0	3	2
1	1	1	1	5	1	2	1	1	1	0	0	1	1
1	1	1	2	5	2	4	1	4	0	0	1	2	4
0	1	1	2	5	2	4	1	4	0	0	0	4	3
1	1	1	1	5	1	4	2	1	3	1	1	1	2
0	3	4	2	4	2	2	2	4	1	1	99	2	3
0	1	1	2	2	1	5	1	4	2	0	0	2	2
0	1	1	1	5	1	4	2	3	0	0	0	1	1
0	2	2	2	2	1	2	2	4	1	0	0	3	5
0	3	6	2	3	2	5	1	4	1	0	0	2	3
0	1	1	2	4	2	2	1	2	0	0	0	3	1
0	1	1	4	1	2	6	2	4	0	0	0	2	2
0	1	1	2	3	1	2	1	3	0	0	0	3	3
0	1	1	4	1	1	2	2	2	3	0	0	3	4
0	1	1	1	4	2	4	1	1	4	3	0	2	5
0	1	1	1	3	1	5	1	1	1	0	0	3	3
1	3	3	1	3	2	2	2	1	4	3	0	3	4
0	1	1	2	1	1	2	2	4	1	0	0	3	3
0	1	1	2	3	1	5	1	3	1	0	0	1	3
0	2	2	2	2	1	2	1	4	0	0	0	3	2
0	1	1	2	6	2	4	2	4	0	0	0	3	9
0	1	1	1	4	2	2	1	4	1	0	0	2	3
0	1	1	2	5	1	4	1	4	0	0	0	3	1
0	1	1	2	5	2	4	2	1	2	2	0	4	5
0	1	1	1	5	1	4	1	3	0	0	0	2	2
0	1	1	3	2	2	2	2	3	3	0	1	4	2
0	1	1	2	2	1	3	2	3	0	0	0	2	1
0	3	8	2	3	1	2	1	2	3	2	0	2	3
1	1	1	2	5	2	4	2	1	1	0	99	1	3
0	1	1	1	5	2	4	1	3	0	0	0	4	4
0	1	1	1	5	1	4	1	1	2	3	0	5	1
0	1	1	2	5	2	4	1	4	0	0	0	2	9
0	1	1	1	6	2	4	1	1	0	0	0	9	5
0	1	1	2	5	2	4	1	4	4	1	0	5	5
0	1	1	2	3	1	2	2	4	1	1	0	3	3
0	1	1	2	5	2	4	1	1	1	2	0	3	1
0	1	1	2	5	2	4	1	1	1	0	0	2	9
0	1	1	2	5	2	4	1	2	3	0	0	3	3
0	1	1	1	3	2	5	1	1	3	1	0	2	1
0	1	1	2	5	1	4	1	2	2	1	0	3	4
0	1	1	2	4	1	2	1	1	4	3	1	5	1
0	1	1	3	5	2	4	1	1	3	2	0	3	3
0	1	1	2	5	2	4	1	1	2	1	0	3	4
0	1	1	2	3	2	2	1	2	4	1	0	3	3
0	1	1	3	1	2	2	2	1	0	0	0	2	2
0	1	1	2	3	1	3	1	4	2	2	0	2	3
0	1	1	2	4	1	2	2	4	1	0	0	2	2
0	1	1	2	2	1	2	2	4	0	0	0	2	3
0	1	1	2	2	1	6	2	4	1	0	0	3	2
0	1	1	1	5	2	4	1	2	1	0	0	1	9
1	1	1	2	5	2	4	2	2	0	0	0	3	2
0	3	9	1	4	2	4	1	4	2	0	0	1	1
1	1	1	2	3	2	3	2	1	2	0	0	4	1
0	3	5	2	3	2	2	2	4	0	0	0	3	4
0	1	1	4	1	2	2	2	4	0	0	0	2	2
0	1	1	2	2	1	2	1	4	4	1	0	3	1
0	1	1	2	2	1	2	2	4	0	0	0	5	3
1	1	1	2	3	1	3	2	1	0	0	0	1	9
0	3	6	2	4	2	2	2	1	1	0	1	3	2
0	1	1	4	1	2	2	2	4	0	0	0	3	4
0	1	1	2	3	1	1	1	4	3	0	0	3	2
1	1	1	1	6	2	4	2	4	0	0	0	5	4
0	1	1	2	6	2	4	1	4	1	0	0	3	2
0	1	1	2	5	2	4	1	3	0	0	0	3	3
1	1	1	1	6	2	4	1	4	1	0	0	3	3
0	1	1	2	2	1	3	1	4	3	0	0	4	4
0	1	1	1	5	2	4	2	3	0	0	0	1	3
0	1	1	2	3	1	3	1	1	2	0	0	5	3
0	1	1	2	2	2	2	2	4	1	0	0	2	5
1	1	1	1	5	1	4	2	4	1	0	0	3	9
1	1	1	3	2	2	3	1	4	0	0	0	4	3
1	1	1	2	5	2	3	2	4	0	0	0	2	4
1	1	1	2	6	2	4	1	4	3	3	0	2	3
1	1	1	2	5	1	4	2	4	1	0	0	5	5
0	1	1	2	3	1	2	1	1	0	0	0	1	1
0	1	1	3	1	2	2	2	1	2	2	0	4	4
0	1	1	2	2	2	2	2	4	0	0	0	3	3
1	1	1	2	3	2	5	2	3	0	0	0	2	4
1	1	1	2	3	2	5	1	4	5	1	0	4	3
0	1	1	2	2	1	2	1	1	2	1	0	3	5
1	1	1	2	3	2	4	2	1	5	4	0	3	2
1	1	1	3	4	2	3	1	4	2	0	0	2	3
1	1	1	2	6	1	4	1	1	1	0	0	1	1
1	1	1	2	5	2	4	2	1	0	0	0	4	4
1	1	1	1	4	1	2	2	4	1	0	0	1	1
1	1	1	3	1	2	2	1	4	0	0	0	4	3
0	1	1	1	5	2	4	2	2	0	0	0	1	5
0	1	1	2	3	1	2	2	4	0	0	0	5	5
0	1	1	2	3	1	3	2	3	1	0	0	3	3
0	1	1	2	4	2	5	1	4	3	1	0	2	2
0	1	1	2	3	1	2	2	4	0	0	0	3	1
0	1	1	2	3	1	5	1	4	0	0	1	3	1
0	3	15	1	4	1	3	1	4	0	0	0	5	9
0	1	1	2	2	1	2	1	2	1	0	0	2	3
0	1	1	2	3	1	3	1	3	0	0	0	2	2
1	1	1	1	4	2	3	2	1	0	0	0	1	1
0	1	1	2	5	1	4	1	1	1	2	0	1	2
0	1	1	2	4	2	3	1	4	0	0	0	5	1
0	1	1	2	4	1	2	1	1	0	0	0	3	1
0	3	6	4	3	1	6	2	4	1	0	0	3	3
0	3	16	1	1	2	2	2	4	0	0	0	2	2
0	1	1	2	3	1	1	1	3	2	0	0	3	4
1	1	1	2	5	1	4	1	2	0	0	0	2	3
0	1	1	2	3	1	3	2	4	0	0	0	2	3
0	1	1	2	2	2	6	2	4	0	0	0	3	2
0	1	1	1	2	2	2	2	3	0	0	0	2	3
0	1	1	2	3	2	2	1	1	1	0	0	3	2
0	1	1	2	5	2	4	1	1	2	0	0	2	2
0	1	1	1	4	1	4	1	1	3	1	0	1	1
1	1	1	1	6	1	4	1	1	1	0	0	4	1
0	1	1	1	5	1	4	1	1	3	1	0	3	1
0	1	1	1	6	1	4	1	1	0	0	0	3	1
0	1	1	2	4	2	2	1	2	2	1	99	1	3
0	1	1	1	6	2	4	2	1	0	0	0	4	1
1	1	1	2	5	2	4	1	3	1	0	0	5	2
0	1	1	2	4	2	2	2	1	3	1	1	3	4
1	1	1	1	4	1	4	2	4	0	0	0	2	1
1	1	1	1	5	1	4	2	2	1	0	0	3	1
1	1	1	1	5	2	4	2	2	1	0	0	4	4
0	1	1	1	5	2	4	2	2	0	0	0	5	5
0	1	1	2	6	99	4	1	1	1	0	0	3	3
0	1	1	2	5	1	4	1	1	1	0	0	3	2
0	1	1	2	4	1	2	2	2	2	0	0	5	2
0	1	1	2	3	2	2	1	4	0	0	0	2	4
0	1	1	2	5	1	4	1	1	0	0	0	2	1
0	1	1	2	6	1	4	1	4	0	0	0	2	1
1	1	1	1	6	2	4	1	4	0	0	0	2	3
0	1	1	2	5	2	4	1	1	1	0	0	3	1
0	1	1	2	3	1	2	2	4	0	0	0	2	4
0	1	1	2	1	2	2	1	1	1	0	0	4	4
0	1	1	2	6	2	4	1	1	2	2	1	3	3
0	3	6	2	3	2	2	2	4	0	0	0	2	2
1	1	1	1	5	1	4	1	2	1	1	1	1	1
999	1	1	1	5	1	4	2	1	1	0	0	4	4
0	1	1	2	2	2	2	1	2	1	0	0	3	4
0	1	1	2	5	99	2	1	1	3	1	0	1	4
1	1	1	1	6	2	4	2	1	1	1	0	3	1
0	1	1	2	4	1	4	1	1	2	2	0	4	3
1	1	1	1	6	1	4	1	1	2	1	0	3	2
1	1	1	1	5	2	4	1	2	1	0	0	2	9
0	1	1	2	5	99	4	1	1	2	1	0	2	2
0	1	1	2	6	2	4	1	1	1	0	0	5	9
1	1	1	1	6	2	4	2	1	0	0	0	4	4
0	1	1	2	5	2	4	1	2	1	0	0	2	4
0	1	1	2	6	2	4	1	4	1	0	0	4	4
0	1	1	1	5	2	4	1	2	3	1	0	3	4
0	1	1	2	3	1	5	2	2	1	0	0	1	3
0	999	999	2	5	2	4	2	1	2	5	0	4	9
0	1	1	2	6	1	4	1	4	1	0	0	4	3
0	1	1	2	5	1	4	1	1	1	0	0	4	2
0	1	1	1	6	1	4	1	1	0	0	0	2	2
0	1	1	2	6	1	4	1	1	2	1	0	3	1
0	1	1	2	6	1	4	1	1	1	0	0	3	5
999	1	1	2	5	1	4	1	3	2	5	1	4	4
0	1	1	3	1	2	2	1	2	1	0	0	4	4
0	1	1	2	4	2	2	1	1	1	0	1	3	3
0	1	1	1	4	1	2	2	2	0	0	1	4	3
0	1	1	2	4	2	4	1	1	0	0	0	2	3
0	1	1	2	4	2	2	1	2	0	0	0	3	4
0	1	1	1	5	1	4	1	2	1	0	0	3	9
0	1	1	2	5	99	4	1	1	2	1	0	2	3
0	1	1	3	2	2	2	1	1	1	0	0	3	2
0	999	999	1	4	1	4	1	1	4	3	0	2	2
0	1	1	1	4	1	3	1	2	0	0	1	2	2
0	1	1	2	1	1	6	1	4	0	0	0	2	2
0	1	1	2	4	1	4	1	2	1	0	0	1	1
0	1	1	2	3	1	2	1	4	0	0	0	1	1
0	1	1	2	4	1	2	1	1	0	0	0	1	2
0	1	1	2	5	1	4	1	1	2	0	0	3	4
0	1	1	2	3	1	2	1	4	4	1	1	1	1
0	1	1	2	4	99	5	1	1	0	0	0	3	3
0	1	1	2	4	2	5	1	1	1	0	0	1	1
1	1	1	1	5	1	4	2	2	0	0	0	2	1
999	999	999	2	99	99	99	1	4	2	0	0	3	2
0	1	1	2	2	1	3	2	4	2	0	0	1	1
0	1	1	4	1	1	6	2	4	0	0	0	3	2
0	1	1	2	4	1	4	1	1	4	3	0	2	3
0	1	1	1	3	1	3	1	4	3	1	1	2	1
0	1	1	3	2	1	2	1	4	0	0	0	3	2
0	1	1	2	4	1	4	1	2	2	0	0	3	2
0	1	1	2	5	1	4	1	4	1	0	0	2	3
0	1	1	2	5	1	4	1	4	0	0	0	1	1
1	1	1	2	4	1	2	1	2	0	0	0	1	1
0	1	1	2	4	1	2	1	2	0	0	1	3	3
0	1	1	2	4	2	4	1	2	3	5	1	4	4
999	999	999	2	4	2	99	1	1	2	0	0	3	4
0	1	1	3	1	2	5	1	1	5	5	0	3	2
1	1	1	2	4	1	3	1	1	1	0	0	2	2
0	1	1	2	3	99	5	1	1	3	0	0	3	4
0	2	2	1	2	2	6	2	4	2	0	1	4	1
0	1	1	2	3	1	2	2	3	2	3	0	1	1
0	1	1	1	4	1	2	1	4	0	0	0	3	1
1	1	1	2	3	2	2	1	2	3	1	0	4	3
0	1	1	2	3	1	2	1	3	0	0	0	2	2
0	1	1	2	4	1	2	1	4	3	1	0	3	3
1	1	1	3	2	1	2	1	4	0	0	0	2	2
0	1	1	4	1	2	6	1	4	1	0	0	2	3
0	1	1	1	2	1	6	2	4	0	0	0	1	3
0	1	1	2	4	1	2	1	1	4	3	0	5	5
0	1	1	3	2	2	2	2	4	0	0	0	2	4
0	999	999	1	2	99	2	1	2	4	2	0	1	3
0	1	1	2	2	1	2	1	4	3	0	0	1	3
0	1	1	2	2	1	2	1	4	4	3	0	2	3
0	1	1	1	4	2	2	1	1	2	0	0	1	1
0	1	1	2	3	1	2	1	4	3	0	0	3	2
0	1	1	2	4	1	2	1	1	2	1	0	1	2
0	1	1	2	3	1	2	1	1	1	0	0	3	2
0	1	1	2	4	1	2	2	3	2	0	0	3	1
0	1	1	2	3	1	2	1	3	1	0	0	1	2
0	2	2	2	4	1	2	1	4	1	0	0	1	2
0	1	1	1	3	1	2	2	4	3	1	0	2	3
0	1	1	2	6	2	4	1	2	0	0	0	1	1
0	1	1	1	4	1	1	2	2	3	0	1	2	1
0	1	1	2	3	1	2	1	1	2	2	0	1	2
0	1	1	2	2	1	2	1	4	2	0	0	1	1
1	1	1	2	5	1	4	1	1	0	0	0	2	3
0	1	1	2	3	1	2	2	4	2	0	0	2	2
0	1	1	2	2	99	2	2	1	1	2	0	3	1
0	1	1	2	4	1	2	1	4	0	0	0	2	2
0	1	1	2	4	1	5	1	1	2	0	1	2	2
0	1	1	2	3	1	2	1	1	2	1	0	3	3
0	1	1	1	5	1	4	1	1	1	0	0	9	3
0	1	1	1	4	1	4	1	1	2	0	1	3	2
0	1	1	2	4	99	2	1	2	0	0	0	1	1
0	1	1	1	4	1	2	1	1	1	0	0	3	1
1	1	1	2	4	2	5	1	3	3	1	0	3	3
0	2	2	4	2	2	2	1	2	5	1	1	2	2
0	1	1	2	4	2	2	1	1	3	2	0	3	3
0	1	1	2	3	2	2	1	1	2	0	0	2	1
0	1	1	2	4	1	5	1	1	3	4	0	3	1
0	1	1	2	4	2	2	1	1	4	0	0	3	2
0	1	1	2	3	1	2	1	1	3	0	0	2	2
1	1	1	1	4	1	2	1	1	5	4	0	4	4
0	1	1	2	4	1	2	1	1	0	0	0	2	2
0	1	1	2	4	1	4	1	1	2	0	1	3	3
0	2	2	1	5	1	2	2	4	3	0	0	4	4
0	1	1	2	5	2	4	1	1	2	0	0	3	2
0	1	1	1	4	1	2	1	4	0	0	0	1	3
0	1	1	1	3	1	2	1	1	2	0	0	9	2
0	1	1	2	2	1	2	2	4	0	0	1	3	3
0	1	1	2	5	1	2	1	1	4	3	1	4	2
1	1	1	2	2	1	3	2	4	2	0	0	2	2
0	1	1	2	4	1	4	1	1	4	2	1	2	2
0	1	1	2	5	2	4	1	1	1	3	1	3	3
0	1	1	2	4	2	4	1	3	3	0	1	3	3
0	1	1	1	5	1	4	1	1	2	3	0	4	3
0	1	1	1	3	2	2	1	4	1	0	0	2	3
0	1	1	3	1	1	6	1	4	2	3	0	2	1
0	1	1	2	2	2	2	1	2	0	0	0	3	2
0	1	1	2	4	2	2	1	4	2	0	0	4	3
0	1	1	2	4	1	2	1	1	3	5	0	2	2
0	1	1	2	5	2	4	1	4	0	0	1	2	1
1	1	1	1	6	1	4	1	1	0	0	0	1	3
0	1	1	2	5	1	2	1	1	2	0	0	3	2
0	3	5	2	3	1	3	1	1	3	3	0	2	1
1	1	1	2	4	1	2	1	2	1	0	0	2	1
1	999	999	2	5	2	4	2	2	0	0	0	1	5
0	1	1	2	4	1	2	1	1	3	1	0	3	1
0	1	1	1	3	1	2	1	1	2	1	0	3	1
0	1	1	2	4	1	4	1	1	4	0	1	3	2
0	1	1	2	5	1	4	1	2	3	0	0	3	2
0	1	1	2	4	99	99	1	1	3	5	1	3	3
1	1	1	1	4	1	4	1	1	1	1	0	1	1
0	1	1	3	1	2	2	1	1	2	0	0	3	3
0	1	1	2	3	1	3	1	1	4	1	0	2	2
1	1	1	2	3	2	2	1	1	4	0	0	3	3
0	1	1	2	5	2	4	1	1	3	0	0	2	3
1	1	1	2	3	1	2	1	4	4	5	0	3	4
1	1	1	2	3	1	5	2	1	0	0	0	1	3
0	1	1	2	1	1	2	2	4	0	0	0	2	3
0	1	1	1	5	1	2	1	1	2	0	0	1	4
0	1	1	2	3	1	2	1	3	1	0	0	1	5
999	1	1	1	4	2	2	1	2	3	0	0	4	4
0	1	1	2	1	1	2	2	4	0	0	0	1	2
0	1	1	1	3	2	2	1	4	5	1	0	4	2
0	1	1	2	3	2	2	1	2	3	0	1	3	2
0	1	1	2	4	2	2	1	4	4	0	0	4	1
1	1	1	2	5	2	4	1	2	1	0	0	1	1
0	1	1	1	2	1	2	1	4	3	0	0	2	2
0	1	1	2	3	1	2	1	1	4	2	0	2	1
999	999	999	2	5	2	99	2	4	0	0	0	4	1
0	1	1	2	4	1	5	2	2	4	3	1	1	1
1	1	1	1	2	1	1	2	4	3	2	0	1	1
0	1	1	2	4	2	4	1	4	0	0	1	1	4
0	1	1	2	3	1	2	1	1	3	3	0	3	3
1	1	1	2	4	1	5	1	1	5	5	0	3	3
999	999	999	2	3	1	99	1	1	1	0	0	3	1
0	999	999	1	2	1	2	1	1	3	4	0	3	1
1	1	1	2	4	1	2	1	1	1	0	0	2	2
0	1	1	2	2	1	3	2	1	0	0	0	2	2
0	1	1	3	2	1	2	2	2	0	0	0	2	4
0	1	1	2	2	1	2	1	2	2	0	0	2	3
0	1	1	2	2	1	2	2	1	0	0	0	2	2
0	1	1	99	4	2	5	2	2	5	4	0	1	2
1	1	1	4	1	1	2	2	1	0	0	0	1	1
0	1	1	1	3	1	2	2	2	0	0	0	1	2
0	1	1	2	3	2	5	1	1	4	2	1	1	1
0	1	1	2	3	1	3	1	1	3	0	0	2	2
1	1	1	1	2	2	2	1	1	5	3	0	1	1
0	1	1	2	4	1	1	1	2	1	0	0	1	1
0	1	1	2	4	2	2	1	2	0	0	0	1	2
0	1	1	2	5	1	4	1	3	2	1	0	2	3
1	1	1	2	6	1	4	1	1	3	1	0	1	1
0	1	1	2	5	1	4	1	1	0	0	0	1	1
0	1	1	2	5	2	4	1	2	1	0	0	1	2
0	1	1	2	4	2	5	2	4	0	0	0	5	2
0	1	1	2	4	2	4	1	2	2	1	0	2	2
0	1	1	1	4	1	2	1	1	2	0	0	1	1
0	1	1	2	3	1	2	1	4	3	1	0	2	1
0	1	1	2	5	1	5	1	2	3	4	1	3	3
999	999	999	2	2	99	3	1	3	0	0	0	2	3
0	1	1	2	4	1	2	1	4	0	0	0	2	2
0	1	1	2	5	2	4	1	3	2	0	0	2	3
0	1	1	2	3	1	3	1	3	0	0	0	2	1
0	1	1	1	4	1	2	1	2	1	0	0	1	1
